# Supplementary material for: The Role of Prophylactic HIPEC in High-Risk Gastric Cancer Patients: Where Do We Stand?
Source: Cancers (Basel). 2025 Jul 28;17(15):2492. doi: 10.3390/cancers17152492 (PMC12346235; doi:10.3390/cancers17152492)
Supplement: Supplementary file 1 [file cancers-17-02492-s001.zip]

Archive with 1 entries (1 files):
- cancers-3720868-supplementary.pdf
